# Supplementary material for: Design and Synthesis of (Z)-2-(Benzylamino)-5-benzylidenethiazol-4(5H)-one Derivatives as Tyrosinase Inhibitors and Their Anti-Melanogenic and Antioxidant Effects
Source: Molecules. 2023 Jan 14;28(2):848. doi: 10.3390/molecules28020848 (PMC9865752; doi:10.3390/molecules28020848)
Supplement: Supplementary file 1 [file molecules-28-00848-s001.zip]

Archive with 1 entries (1 files):
- molecules-2117016-supplementary.pdf
